# Supplementary material for: Water Intake and Hydration Status among Pregnant Women in the Second Trimester in China: A Three-Day Metabolic Trial
Source: Nutrients. 2023 Dec 29;16(1):116. doi: 10.3390/nu16010116 (PMC10780576; doi:10.3390/nu16010116)
Supplement: Supplementary file 1 [file nutrients-16-00116-s001.zip]

Archive with 1 entries (1 files):
- nutrients-2747422-supplementary.pdf
